# Supplementary material for: Mediterranean Diet in Developmental Age: A Narrative Review of Current Evidences and Research Gaps
Source: Children (Basel). 2022 Jun 16;9(6):906. doi: 10.3390/children9060906 (PMC9221965; doi:10.3390/children9060906)
Supplement: Supplementary file 1 [file children-09-00906-s001.zip]

Archive with 1 entries (1 files):
- children-1744046-supplementary.pdf
